# Supplementary material for: Gold Nanoparticles Permit In Situ Absorbed Dose Evaluation in Boron Neutron Capture Therapy for Malignant Tumors
Source: Pharmaceutics. 2021 Sep 16;13(9):1490. doi: 10.3390/pharmaceutics13091490 (PMC8466622; doi:10.3390/pharmaceutics13091490)
Supplement: Supplementary file 1 [file pharmaceutics-13-01490-s001.zip]

Archive with 2 entries (2 files):
- pharmaceutics-1355843-SM.pdf
- SupplTable1.xlsx
