# Supplementary material for: Gold Nanoparticles Permit In Situ Absorbed Dose Evaluation in Boron Neutron Capture Therapy for Malignant Tumors
Source: Pharmaceutics. 2021 Sep 16;13(9):1490. doi: 10.3390/pharmaceutics13091490 (PMC8466622; doi:10.3390/pharmaceutics13091490)
Supplement: Supplementary file 1 [file pharmaceutics-13-01490-s001.zip › SupplTable1.xlsx]

## Sheet: N
			D – boron dose, GyE
			N – number of activated gold atoms
			n – boron concentration, ppm
			m – mass of gold, g
			k – coefficient, which depends on the depth (cm) to the sample in the phantom
									Sensetivity HPGe in gold line(411KeV)				0.047
									time of halflife Au-198 (sec)				232675
27 02 2018												k=	7.42e-13		D=(k*N*n)/m
Cells	Initial B conc., ppm	Number of cells, x10E6	Boron concentration, ppm				Mass of gold					Count rate in gold line by HPGe
			In 10E6 cells	In all cells	In 1mL MEM	In cells + MEM	In 10E6 cells, µg	In 1mL MEM, µg	In all cells, µg	In cells+MEM, µg	Convert to g		Decays per second	N – number of activated gold atoms	Boron dose in samples, GyE
B- Au+	0	2.75	0	0	0	0	47.5696	6.39452	130.816	137.211	0.000137211	10	212.766	7.14212e+07	0
B10 Au+	10	3	0.0493358	0.148007	9.95066	10.0987	46.943	3.05704	140.829	143.886	0.000143886	12.9	274.468	9.21334e+07	4.79807
B20 Au+	20	2.15	0.0688434	0.148013	19.9507	20.0987	43.2153	19.029	92.9129	111.942	0.000111942	13.3	282.979	9.49903e+07	12.6549
B40 Au+	40	2.9	0.189452	0.54941	39.8169	40.3663	48.5443	3.07384	140.778	143.852	0.000143852	12.9	274.468	9.21334e+07	19.1833
28 02 2018
Cells	Initial B conc., ppm	Number of cells, x10E6	Boron concentration, ppm				Mass of gold					Count rate in gold line by HPGe
			In 10E6 cells	In all cells	In 1mL MEM	In cells + MEM	In 10E6 cells, µg	In 1mL MEM, µg	In all cells, µg	In cells+MEM, µg	Convert to g		Decays per second	N – number of activated gold atoms	Boron dose in samples, GyE
B- Au+	0	1.25	0	0	0	0	47.5696	30.1793	59.462	89.6413	8.96413e-05	12.9	274.468	9.21334e+07	0
B10 Au+	10	1.7	0.0493358	0.0838708	9.97204	10.0559	46.943	23.399	79.803	103.202	0.000103202	10.3	219.149	7.35639e+07	5.31866
B20 Au+	20	2.1	0.0688434	0.144571	19.9518	20.0964	43.2153	19.7493	90.7521	110.501	0.000110501	10.3	219.149	7.35639e+07	9.92701
B40 Au+	40	2	0.189452	0.378904	39.8737	40.2526	48.5443	17.6371	97.0886	114.726	0.000114726	8.8	187.234	6.28507e+07	16.3624
2018-01-03
Cells	Initial B conc., ppm	Number of cells, x10E6	Boron concentration, ppm				Mass of gold					Count rate in gold line by HPGe
			In 10E6 cells	In all cells	In 1mL MEM	In cells + MEM	In 10E6 cells, µg	In 1mL MEM, µg	In all cells, µg	In cells+MEM, µg	Convert to g		Decays per second	N – number of activated gold atoms	Boron dose in samples, GyE
B- Au+	0	1.6	0	0	0	0	47.5696	24.6295	76.1114	100.741	0.000100741	11.9	253.191	8.49913e+07	0
B10 Au+	10	1.4	0.0493358	0.0690701	9.97698	10.046	46.943	28.0933	65.7201	93.8134	9.38134e-05	11	234.043	7.85634e+07	6.24244
B20 Au+	20	1.75	0.0688434	0.120476	19.9598	20.0803	43.2153	24.7911	75.6268	100.418	0.000100418	6.9	146.809	4.92807e+07	7.31207
B40 Au+	40	1.1	0.189452	0.208397	39.9305	40.1389	48.5443	32.2004	53.3987	85.5992	8.55992e-05	8.1	172.34	5.78512e+07	20.1286
											Cells/Exp	B- Au+	B10 Au+	B20 Au+	B40 Au+
										Boron dose in samples, GyE	1	0	4.79807	12.6549	19.1833
											2	0	5.31866	9.92701	16.3624
											3	0	6.24244	7.31207	20.1286
										AVERAGE		0	5.45306	9.96465	18.5581
										SD		0	0.731501	2.6716	1.95937
